# Supplementary material for: Impact of Poly(Lactic Acid) and Graphene Oxide Nanocomposite on Cellular Viability and Proliferation
Source: Pharmaceutics. 2025 Jul 9;17(7):892. doi: 10.3390/pharmaceutics17070892 (PMC12300299; doi:10.3390/pharmaceutics17070892)
Supplement: Supplementary file 1 [file pharmaceutics-17-00892-s001.zip]

Archive with 1 entries (1 files):
- pharmaceutics-3708371-supplementary.pdf
